# Supplementary material for: Magnetic Structure and Origin of Insulating Behavior in the Ba2CuOsO6 System, and the Role of A-Site Ionic Size in Its Bandgap Opening: Density Functional Theory Approaches
Source: Nanomaterials (Basel). 2021 Dec 31;12(1):144. doi: 10.3390/nano12010144 (PMC8746825; doi:10.3390/nano12010144)
Supplement: Supplementary file 1 [file nanomaterials-12-00144-s001.zip]

Archive with 1 entries (1 files):
- nanomaterials-1514855-supplementary.pdf
